# Supplementary material for: Diacetyl Inhibits the Browning of Fresh-Cut Stem Lettuce by Regulating the Metabolism of Phenylpropane and Antioxidant Ability
Source: Foods. 2023 Feb 8;12(4):740. doi: 10.3390/foods12040740 (PMC9955407; doi:10.3390/foods12040740)
Supplement: Supplementary file 1 [file foods-12-00740-s001.zip]

Archive with 1 entries (1 files):
- foods-2154652-supplementary.pdf
